# Supplementary material for: Sensory Integration Therapy for Preschool Children with Autism Spectrum Disorder and Co-Occurring Intellectual Disability: An Exploratory Single-Group Pre–Post Study
Source: Children (Basel). 2026 Apr 20;13(4):569. doi: 10.3390/children13040569 (PMC13115176; doi:10.3390/children13040569)
Supplement: Supplementary file 1 [file children-13-00569-s001.zip]

Archive with 1 entries (1 files):
- children-4217156-supplementary.pdf
